# Supplementary material for: Plant-Based Diet Indices with Greenhouse Gas Emissions and Risk of Cardiometabolic Diseases and All-Cause Mortality: Longitudinal China Cohort Study
Source: Nutrients. 2025 Mar 26;17(7):1152. doi: 10.3390/nu17071152 (PMC11990547; doi:10.3390/nu17071152)
Supplement: Supplementary file 1 [file nutrients-17-01152-s001.zip]

Archive with 1 entries (1 files):
- nutrients-3528619-supplementary.pdf
